# Supplementary material for: From Environmental Burden to Structural Alterations: Integrating Chemical Analysis and Fluorescence Spectroscopy in European Chub (Squalius cephalus)
Source: Toxics. 2026 Jun 30;14(7):580. doi: 10.3390/toxics14070580 (PMC13416709; doi:10.3390/toxics14070580)
Supplement: Supplementary file 1 [file toxics-14-00580-s001.zip]

Archive with 1 entries (1 files):
- toxics-4330136-supplementary.pdf
